# Supplementary material for: Role of Polyanions and Surfactant Head Group in the Formation of Polymer–Colloid Nanocontainers
Source: Nanomaterials (Basel). 2023 Mar 16;13(6):1072. doi: 10.3390/nano13061072 (PMC10056398; doi:10.3390/nano13061072)
Supplement: Supplementary file 1 [file nanomaterials-13-01072-s001.zip]

Archive with 1 entries (1 files):
- nanomaterials-2244006-supplementary.pdf
